# Supplementary material for: Multipanel Approach including miRNAs, Inflammatory Markers, and Depressive Symptoms for Metabolic Dysfunction-Associated Steatotic Liver Disease Diagnosis during 2-Year Nutritional Intervention
Source: Nutrients. 2024 May 21;16(11):1547. doi: 10.3390/nu16111547 (PMC11174705; doi:10.3390/nu16111547)
Supplement: Supplementary file 1 [file nutrients-16-01547-s001.zip]

Archive with 1 entries (1 files):
- nutrients-3002896-supplementary.pdf
